# Supplementary material for: Syringe Paper-Based Analytical Device for Thiamazole Detection by Hedysarum Polysaccharides-Mediated Silver Nanoparticles
Source: Micromachines (Basel). 2023 Jan 30;14(2):350. doi: 10.3390/mi14020350 (PMC9962882; doi:10.3390/mi14020350)
Supplement: Supplementary file 1 [file micromachines-14-00350-s001.zip]

Archive with 1 entries (1 files):
- micromachines-2185718-supplementary.pdf
